# Supplementary material for: Development of Multi-Target Chemometric Models for the Inhibition of Class I PI3K Enzyme Isoforms: A Case Study Using QSAR-Co Tool
Source: Int J Mol Sci. 2019 Aug 27;20(17):4191. doi: 10.3390/ijms20174191 (PMC6747073; doi:10.3390/ijms20174191)
Supplement: Supplementary file 1 [file ijms-20-04191-s001.zip]

Archive with 4 entries (4 files):
- SM1.xlsx
- SM2.xlsx
- SM3.xlsx
- SM4.xlsx
